# Supplementary material for: Environmental Gap Analysis to Prioritize Conservation Efforts in Eastern Africa
Source: PLoS One. 2015 Apr 9;10(4):e0121444. doi: 10.1371/journal.pone.0121444 (PMC4391866; doi:10.1371/journal.pone.0121444)
Supplement: S1 Table — A) Average and standard deviation of the composite human influence (HI) and the individual HI factors, including the accessibility index (AI), the livestock pressure index (LPI), the human population density index (HPI), the vegetation transformation index (VTI), and the percent area converted to croplands (crops). B) Zonal statistics of the geographic coverage (GC) of the potential natural vegetations (PNVs) in the whole region and by country, (EC) the percent area with environmental conditions that are within the range of conditions found in the protected areas, i.e., MES2>0, and (EB) the environmental bias (see the main body of the text for a definition). Statistics were computed for all protected areas (All) and for the PA1 protected areas only. C) The environmental variables used to compute the environmental representativeness (MES2) and EB. (XLS) [file pone.0121444.s005.xls]

## Sheet: S4A - HI
	Table S1a. Human influence in the PNVs.
	Average and standard deviation of the composite human influence (HI) and the individual HI factors, including the accessibility index (AI), the livestock pressure index (LPI), the human population density index (HPI), the vegetation transformation index (VTI), and the percent area converted to croplands (crops).
				Surfaca area	Human influence
	Code	Raster id	PNV		HI	HI	HI	AI	AI	AI	LPI	LPI	LPI	HPD	HPD	HPI	VTI	VTI	VTI	Cropland	Cropland	Cropland
ORDER				(km2)	(mean)	(std.dev.)	(mean ± std.dev.)	(mean)	(std.dev.)	(mean ± std.dev.)	(mean)	(std.dev.)	(mean ± std.dev.)	(mean)	(std.dev.)	(mean ± std.dev.)	(mean)	(std.dev.)	(mean ± std.dev.)	(mean)	(std.dev.)	(mean ± std.dev.)
1			Forests	164188	57.6183	30.0388	58 ± 30			51 ± 38	51 ± 38	51 ± 38	9 ± 14			75 ± 38			42 ± 22			31 ± 28
2	Fa	1	Afromontane rain forest	25718	62.8374	28.8605	63 ± 29	50.3677	37.9932	50 ± 38	10.343	14.9543	10 ± 15	85.118	32.0817	85 ± 32	39.9835	23.4492	40 ± 23	38.2253	28.9081	38 ± 29
3	Fb	4	Afromontane undifferentiated forest	39010	52.5154	25.5738	53 ± 26	33.8661	34.4198	34 ± 34	11.7945	13.7421	12 ± 14	77.4806	33.134	77 ± 33	39.5919	18.2981	40 ± 18	23.5245	25.8669	24 ± 26
4	Fd	6	Single-dominant Hagenia abyssinica forest	326	31.8452	28.4345	32 ± 28	8.55359	17.5251	9 ± 18	7.21412	17.504	7 ± 18	39.1105	48.5082	39 ± 49	18.2537	14.7364	18 ± 15	18.6849	24.1058	19 ± 24
5	Fe	7	Afromontane moist transitional forest	3015	74.6527	16.0059	75 ± 16	79.4065	19.0035	79 ± 19	23.6659	21.1014	24 ± 21	94.6288	22.3128	95 ± 22	37.5853	14.0528	38 ± 14	38.3853	23.2599	38 ± 23
6	Ff	8	Lake Victoria transitional rain forest	9805	84.5027	13.0066	85 ± 13	81.0943	19.8906	81 ± 20	14.2867	10.3721	14 ± 10	98.2818	11.8612	98 ± 12	55.2634	18.5751	55 ± 19	60.4302	16.2035	60 ± 16
7	Fg	9	Zanzibar-Inhambane transitional rain forest	1888	37.1638	21.7331	37 ± 22	14.9231	26.6449	15 ± 27	1.848	2.48213	2 ± 2	68.1528	38.9446	68 ± 39	33.3701	16.8032	33 ± 17	12.6079	16.5373	13 ± 17
8	Fh	10	Afromontane dry transitional forest	5747	71.7351	18.4525	72 ± 18	71.0954	27.139	71 ± 27	20.1286	20.7917	20 ± 21	93.4966	21.239	93 ± 21	45.4432	18.802	45 ± 19	33.2469	24.3724	33 ± 24
9	Fi	11	Lake Victoria drier peripheral semi-evergreen Guineo-Congolian rain forest	49186	73.8111	22.1221	74 ± 22	74.1562	26.8623	74 ± 27	7.19359	12.7181	7 ± 13	91.0342	27.7177	91 ± 28	49.2961	24.8633	49 ± 25	43.8285	21.439	44 ± 21
10	Fm	13	Zambezian dry evergreen forest	18786	15.9298	11.3414	16 ± 11	14.0569	25.7678	14 ± 26	0.29332	0.398596	0 ± 0	20.5137	15.8399	21 ± 16	25.4446	7.1994	25 ± 7	0.22524	1.65845	0 ± 2
11	Fn	14	Zambezian dry deciduous forest and scrub forest	8346	28.733	17.045	29 ± 17	27.9649	28.1211	28 ± 28	1.536	1.36564	2 ± 1	24.8401	25.3685	25 ± 25	39.0635	9.04698	39 ± 9	5.40771	9.84291	5 ± 10
12	Fo	15	Zanzibar-Inhambane lowland rain forest	2361	46.6361	25.5599	47 ± 26	32.313	34.1841	32 ± 34	1.3583	1.49182	1 ± 1	70.3801	39.2062	70 ± 39	34.5122	16.1112	35 ± 16	21.154	20.5377	21 ± 21
13			Open forest and Woodlands	1145519	29.7194	26.2529	30 ± 26			31 ± 34			3 ± 6			44 ± 37			14 ± 15			11 ± 19
14	CM	53	Coastal mosaic	89101	42.6402	27.4998	43 ± 27	45.3993	34.8123	45 ± 35	2.54111	5.50274	3 ± 6	55.2693	40.5317	55 ± 41	23.3189	18.1267	23 ± 18	18.0263	19.8889	18 ± 20
15	M	39	Mangrove	2006	32.8512	17.0078	33 ± 17	29.8009	31.3626	30 ± 31	1.32193	4.95476	1 ± 5	74.0375	33.7	74 ± 34	12.3925	14.8198	12 ± 15	4.19628	10.4765	4 ± 10
16	Wcd	102	Dry combretum wooded grassland	53232	57.7599	25.9611	58 ± 26	54.1714	34.8301	54 ± 35	8.04071	12.2425	8 ± 12	74.5562	36.2202	75 ± 36	29.7271	19.091	30 ± 19	30.783	24.9219	31 ± 25
17	Wcm	101	Moist combretum wooded grassland	27000	74.6421	21.9319	75 ± 22	74.4727	28.7998	74 ± 29	12.1589	12.4273	12 ± 12	91.6334	25.0362	92 ± 25	37.003	23.1404	37 ± 23	49.0173	20.2315	49 ± 20
18	Wk	27	Zambezian Kalahari woodland	36905	22.1695	16.4928	22 ± 16	29.7049	31.1076	30 ± 31	1.43801	1.4249	1 ± 1	27.1952	23.5564	27 ± 24	16.813	8.58477	17 ± 9	2.81935	6.95581	3 ± 7
19	Wmd	104	Drier miombo woodland	351015	25.8122	24.2693	26 ± 24	26.0189	32.3486	26 ± 32	3.46377	6.64397	3 ± 7	34.9206	36.5072	35 ± 37	14.8733	12.2292	15 ± 12	8.67971	15.222	9 ± 15
20	Wmr	105	Miombo woodland on hills and rocky outcrops	32757	47.8979	27.8894	48 ± 28	29.8541	32.8935	30 ± 33	2.7119	2.5755	3 ± 3	82.9973	36.2276	83 ± 36	14.8488	11.5083	15 ± 12	24.8558	29.8582	25 ± 30
21	Wmw	103	Wetter miombo woodland	409393	23.5154	22.1514	24 ± 22	27.5561	32.7378	28 ± 33	1.29221	2.72147	1 ± 3	41.7877	31.922	42 ± 32	6.36126	9.82636	6 ± 10	5.61763	14.1153	6 ± 14
22	Wn	29	North Zambezian undifferentiated woodland	61374	39.2703	26.1187	39 ± 26	40.4643	34.2084	40 ± 34	2.71951	2.26967	3 ± 2	59.2191	39.3218	59 ± 39	19.0047	11.6835	19 ± 12	13.8224	21.5603	14 ± 22
23	Wo	30	Mopane woodland and scrub woodland	48321	20.8171	17.7594	21 ± 18	15.6553	23.4259	16 ± 23	1.38111	1.59541	1 ± 2	22.2866	25.6293	22 ± 26	18.5401	9.7786	19 ± 10	7.14019	12.5371	7 ± 13
24	Wv	57	Vitex-Phyllanthus-Sapium-Terminalia and Terminalia glaucescens woodland	3398	30.1049	30.3497	30 ± 30	16.9079	29.3533	17 ± 29	2.51798	3.02226	3 ± 3	43.1133	46.9815	43 ± 47	8.89958	8.79329	9 ± 9	18.631	25.4462	19 ± 25
25	Wy	34	Zambezian chipya woodland	18175	20.7267	17.2692	21 ± 17	30.2764	33.3503	30 ± 33	0.264404	0.570088	0 ± 1	39.6292	25.8454	40 ± 26	4.93276	9.43704	5 ± 9	1.42361	5.06589	1 ± 5
26	Wmd/Wn	206	Transitional zone of drier miombo woodland and North Zambezian Undifferentiated woodland	12842	12.8359	16.8078	13 ± 17	15.961	27.249	16 ± 27	0.540704	1.28941	1 ± 1	16.7814	26.4165	17 ± 26	4.72956	9.13344	5 ± 9	3.56358	8.86119	4 ± 9
27			Bushland, thickets and wooded grassland	876984	36.4034	26.1639	36 ± 26			44 ± 35			14 ± 20			44 ± 39			15 ± 16			12 ± 20
28	Bd	18	Somalia-Masai Acacia-Commiphora deciduous bushland and thicket	319876	34.5762	23.3553	35 ± 23	45.6058	33.6674	46 ± 34	14.5729	18.898	15 ± 19	36.1639	36.1579	36 ± 36	18.379	13.4655	18 ± 13	8.63495	17.1302	9 ± 17
29	Bds	109	Acacia-Commiphora stunted bushland	124763	22.3724	16.9042	22 ± 17	38.3053	32.8614	38 ± 33	24.5637	30.3209	25 ± 30	20.5994	23.8404	21 ± 24	2.16571	6.9259	2 ± 7	0.269334	3.41317	0 ± 3
30	Bdw	111	Acacia-Commiphora deciduous wooded grassland	36812	54.4277	25.7038	54 ± 26	53.0496	37.3191	53 ± 37	36.2869	28.7755	36 ± 29	64.2606	39.6889	64 ± 40	14.504	12.3623	15 ± 12	24.8195	17.75	25 ± 18
31	Bdw/Wc/g	331	Catena of Acacia-Commiphora deciduous wooded grassland, Combretum wooded grassland and edaphic grassland on drainage-impeded or seasonally flooded soils	57500	37.2667	22.8663	37 ± 23	46.1518	33.9114	46 ± 34	13.5818	12.238	14 ± 12	41.514	38.0082	42 ± 38	15.1904	10.9465	15 ± 11	11.6435	16.3978	12 ± 16
32	Be	19	Evergreen and semi-evergreen bushland and thicket	81639	57.7282	26.5885	58 ± 27	57.4845	33.1143	57 ± 33	14.2625	14.4043	14 ± 14	76.6966	34.2909	77 ± 34	28.1266	23.476	28 ± 23	28.5955	26.2506	29 ± 26
33	bi	50	Itigi thicket	6498	32.1156	22.5664	32 ± 23	47.0913	32.3915	47 ± 32	12.2077	8.33493	12 ± 8	26.0136	27.1873	26 ± 27	10.1594	11.5446	10 ± 12	10.7492	15.2136	11 ± 15
34	L	38	Lowland bamboo	1418	50.7918	25.151	51 ± 25	43.4861	34.9313	43 ± 35	2.59798	1.98071	3 ± 2	86.0049	27.0933	86 ± 27	3.00186	8.14469	3 ± 8	28.0091	27.7827	28 ± 28
35	P	40	Palm wooded grassland	5599	62.073	25.5114	62 ± 26	60.3586	33.5596	60 ± 34	9.27361	18.1189	9 ± 18	79.0989	37.2514	79 ± 37	23.9599	21.8686	24 ± 22	36.4648	24.8462	36 ± 25
36	T/g	249	Bush groups, typically around termitaria, within grassy drainage zones	18195	17.1547	14.2239	17 ± 14	17.9787	27.5779	18 ± 28	0.655843	1.31073	1 ± 1	36.0423	24.5648	36 ± 25	5.95515	8.55193	6 ± 9	1.823	6.05305	2 ± 6
37	Wb	23	Butyrospermum wooded grassland	25690	62.1727	26.4718	62 ± 26	59.3098	35.8491	59 ± 36	8.40949	8.81945	8 ± 9	88.0476	27.2628	88 ± 27	15.7635	23.8508	16 ± 24	38.5374	26.4341	39 ± 26
38	wd	45	Edaphic wooded grassland on drainage-impeded or seasonally flooded soils	35983	51.7765	27.8468	52 ± 28	52.0411	35.1859	52 ± 35	11.2366	14.9375	11 ± 15	71.9617	37.2466	72 ± 37	21.7714	20.476	22 ± 20	24.3452	26.674	24 ± 27
39	We	25	Upland Acacia wooded grassland	10819	41.0377	26.1945	41 ± 26	42.6944	35.2776	43 ± 35	16.2198	16.766	16 ± 17	60.2333	34.4593	60 ± 34	15.2394	10.0164	15 ± 10	12.9988	23.7909	13 ± 24
40	Wk/g	248	Zambezian Kalahari woodlands within edaphic grassland on drainage-impeded or seasonally flooded soils	8738	10.4952	11.5028	10 ± 12	10.7996	18.8469	11 ± 19	1.78496	1.4664	2 ± 1	17.7355	14.7944	18 ± 15	5.35491	5.13049	5 ± 5	1.14043	3.91642	1 ± 4
41	Wmd/Bd	303	Transitional zone of drier miombo woodland and Somalia-Masai Acacia-Commiphora deciduous bushland and thicket	17081	36.093	26.0057	36 ± 26	39.2422	35.8528	39 ± 36	11.8724	14.2216	12 ± 14	42.3441	40.0724	42 ± 40	15.5553	10.9759	16 ± 11	13.8805	16.6251	14 ± 17
42	Wn/g	204	Catena of North Zambezian Undifferentiated woodland and edaphic grassland on drainage-impeded or seasonally flooded soils	126373	29.1279	24.6763	29 ± 25	33.2519	34.096	33 ± 34	3.45046	5.83056	3 ± 6	41.941	39.27	42 ± 39	8.67419	11.3325	9 ± 11	10.4416	14.8081	10 ± 15
43			Highland vegetation	7368	28.0095	28.3448	28 ± 28			10 ± 21			9 ± 14			44 ± 46			14 ± 16			14 ± 23
44	A	35	afroalpine vegetation	688	10.6954	14.8177	11 ± 15	1.95981	9.67789	2 ± 10	4.77294	8.37913	5 ± 8	24.0351	38.9749	24 ± 39	9.12765	9.18857	9 ± 9	1.34276	8.13847	1 ± 8
45	Ad	54	Afromontane desert	185	12.9315	17.0629	13 ± 17	4.61281	5.15584	5 ± 5	0	0	0 ± 0	36.6489	35.1134	37 ± 35	0.283843	2.06703	0 ± 2	0	0	0 ± 0
46	B	36	afromontane bamboo	4218	38.5131	30.0162	39 ± 30	14.6431	25.2154	15 ± 25	10.4578	13.9989	10 ± 14	56.4541	46.2009	56 ± 46	17.9548	18.6713	18 ± 19	22.088	26.1306	22 ± 26
47	E	37	Montane Ericaceous belt	2222	14.7848	18.0914	15 ± 18	4.58974	13.4109	5 ± 13	6.89843	16.0358	7 ± 16	29.7633	42.7746	30 ± 43	8.17148	9.49988	8 ± 9	2.79439	10.6343	3 ± 11
48	E/Fc	237	Mosaic of Montane Ericaceous belt and Single-dominant Widdringtonia whytei forest	55	12.1045	23.0213	12 ± 23	21.1996	20.5208	21 ± 21	4.81824	3.12085	5 ± 3	0	0	0 ± 0	0.551471	2.67222	1 ± 3	0.338235	2.76858	0 ± 3
49			Arid zone vegetation	46972	16.5302	14.629	17 ± 15			30 ± 31			21 ± 28			12 ± 17			0 ± 3			0 ± 1
50	D	20	Desert	10988	17.2842	13.562	17 ± 14	26.4183	30.6327	26 ± 31	30.2402	30.7877	30 ± 31	9.46751	10.1776	9 ± 10	0.660984	5.04657	1 ± 5	0	0	0 ± 0
51	S	22	Somalia-Masai semi-desert grassland and shrubland	35984	16.3251	15.0045	16 ± 15	31.221	31.1893	31 ± 31	18.7943	27.0015	19 ± 27	12.3616	18.1803	12 ± 18	0.226984	2.45326	0 ± 2	0.0340124	1.11878	0 ± 1
52			Grasslands and herbaceous	266954	27.5155	24.1261	28 ± 24			31 ± 34			7 ± 15			44 ± 37			7 ± 13			8 ± 16
53	G	21	Climatic grasslands	1190	32.2699	23.4144	32 ± 23	27.2744	36.5106	27 ± 37	10.9903	22.2753	11 ± 22	43.5051	34.5337	44 ± 35	16.5938	11.4068	17 ± 11	10.7386	19.233	11 ± 19
54	g/X	247	Edaphic grassland on drainage-impeded, seasonally flooded soils or freshwater swamp	233393	27.0909	24.4294	27 ± 24	31.4937	34.2792	31 ± 34	6.81813	15.4508	7 ± 15	42.0114	35.6866	42 ± 36	7.69162	13.4857	8 ± 13	8.01136	15.7091	8 ± 16
55	gm/F	341	Afromontane forest – grasslands mosaic	17184	38.2483	20.3212	38 ± 20	25.4146	31.8936	25 ± 32	2.70615	1.83104	3 ± 2	81.0388	29.7854	81 ± 30	4.517	9.50994	5 ± 10	13.7214	15.4896	14 ± 15
56	gv	46	Edaphic grassland on volcanic soils	15187	21.685	19.7258	22 ± 20	29.0962	31.0269	29 ± 31	13.5527	10.8874	14 ± 11	26.5832	31.6385	27 ± 32	6.13269	9.04353	6 ± 9	3.41261	10.2952	3 ± 10

## Sheet: S4B - representativeness
Table S1b. Geographic and environmental coverage of the potential natural vegetations by the protected areas network.
Zonal statistics of (GC) the geographic coverage of the potential natural vegetations in the whole region and per country, (EC) the percent area with environmental conditions that are within the range of conditions found in the protected areas, i.e., MES2>0, and (EB) the environmental bias (see the text for a definition). Statistics were computed for all protected areas (All) and for the PA1 prot…
			Surfaca area	GC								MES 1	MES 1	MES 1	MES 1	MES 1	MES 1	MES 1			EB		EC
Code	Raster id	PNV		PA1	All	Kenya	Malawi	Rwanda	Tanzania	Uganda	Zambia	PNV	PNV	All	All	PA 1	PA 1	PNV	All	PA 1	PA 1	All	PA 1	All
			(km2)	(%)	(%)	(%)	(%)	(%)	(%)	(%)	(%)	(median)	(mad)	(median)	(mad)	(median)	(mad)	(median ± mad)	(median ± mad)	(median ± mad)			(%)	(%)
		Forests	164188	7.08672	23.5475
Fa	1	Afromontane rain forest	25718	14.3	25.8	21.901	100	21.9965	32.5347	25.4927	-	5.29952	3.63391	5.40677	3.51408	4.7758	3.1102	5.3 ± 3.6	5.4 ± 3.5	4.8 ± 3.1	0.144119	0	62.3817	91.8632
Fb	4	Afromontane undifferentiated forest	39010	5.8	32	24.3034	-	-	39.0863	74.5772	-	5.64226	4.26706	5.57974	4.20454	4.72549	3.59412	5.6 ± 4.3	5.6 ± 4.2	4.7 ± 3.6	0.214847	0.0146512	69.4608	97.2392
Fd	6	Single-dominant Hagenia abyssinica forest	326	81.4	91.6	78.7879	-	98.8889	-	98.8764	-	6.23376	5.19476	7.27272	5.71428	7.27272	5.71428	6.2 ± 5.2	7.3 ± 5.7	7.3 ± 5.7	0	0	93.7864	95.1005
Fe	7	Afromontane moist transitional forest	3015	2.3	5.6	5.61526	-	-	-	-	-	3.2814	2.79727	2.6358	1.34478	2.6358	0.268985	3.3 ± 2.8	2.6 ± 1.3	2.6 ± 0.3	0.230797	0.230797	2.93906	37.9379
Ff	8	Lake Victoria transitional rain forest	9805	1.8	6.2	14.1858	-	2.02541	-	0	-	6.08825	4.67504	3.13861	2.13623	3.13861	3.04823	6.1 ± 4.7	3.1 ± 2.1	3.1 ± 3.0	0.630932	0.630932	46.6646	68.6201
Fg	9	Zanzibar-Inhambane transitional rain forest	1888	16.9	32.7	-	90.8517	-	23.5353	-	-	6.9324	4.59271	6.32582	3.63953	7.97227	4.50607	6.9 ± 4.6	6.3 ± 3.6	8.0 ± 4.5	0	0	71.1413	89.5085
Fh	10	Afromontane dry transitional forest	5747	5.5	8.6	4.62066	-	-	17.7653	-	-	5.76627	4.42268	4.94052	4.12872	5.20644	4.39472	5.8 ± 4.4	4.9 ± 4.1	5.2 ± 4.4	0	0	28.2468	55.6988
Fi	11	Lake Victoria drier peripheral semi-evergreen Guineo-Congolian rain forest	49186	4.5	13.9	0.141493	-	-	14.7326	14.5563	-	7.55733	5.82069	7.04558	5.24619	2.6908	2.20877	7.6 ± 5.8	7.0 ± 5.2	2.7 ± 2.2	0.836074	0.0879189	75.8477	98.4715
Fm	13	Zambezian dry evergreen forest	18786	5.9	29.7	-	-	-	-	-	29.7464	9.491	5.2536	14.2968	0.447811	14.7446	0	9.5 ± 5.3	14.3 ± 0.4	14.7 ± 0.0	1	0.914761	16.8191	92.0966
Fn	14	Zambezian dry deciduous forest and scrub forest	8346	10.8	53	-	-	-	-	-	53.0137	4.2554	0.098587	4.2554	0	4.2554	1.91104	4.3 ± 0.1	4.3 ± 0.0	4.3 ± 1.9	0	0	58.6798	96.8399
Fo	15	Zanzibar-Inhambane lowland rain forest	2361	13.8	21.9	0	9.30233	-	24.1994	-	-	6.29976	4.4306	5.67671	4.22291	8.30738	5.05366	6.3 ± 4.4	5.7 ± 4.2	8.3 ± 5.1	0.453126	0	57.3745	88.3707
		Open forest and Woodlands	1145519	11.3658	31.2807
CM	53	Coastal mosaic	89101	7.9	20.7	13.3086	-	-	23.0517	-	-	7.41873	5.29524	6.58803	4.55803	8.31955	4.81876	7.4 ± 5.3	6.6 ± 4.6	8.3 ± 4.8	0.170118	0.156877	45.5764	97.9409
M	39	Mangrove	2006	0	45.1	12.0253	-	-	63.4161	-	-	7.40739	4.70084	7.97721	5.27065	n.a.	n.a.	7.4 ± 4.7	8.0 ± 5.3	n.a.	n.a.	0.121215	0.499875	87.1294
Wcd	102	Dry combretum wooded grassland	53232	8.1	14.9	4.64039	-	-	20	17.4753	-	6.79339	5.23399	9.51315	7.11069	8.31948	6.54559	6.8 ± 5.2	9.5 ± 7.1	8.3 ± 6.5	0.291574	0.519636	74.2202	94.9161
Wcm	101	Moist combretum wooded grassland	27000	3.3	5.7	2.02709	-	-	0	7.62887	-	7.07954	5.39554	3.36782	2.53773	3.71172	2.17011	7.1 ± 5.4	3.4 ± 2.5	3.7 ± 2.2	0.624188	0.687924	46.2578	86.2232
Wk	27	Zambezian Kalahari woodland	36905	5.8	46.2	24.3665	-	-	33.2981	31.6754	-	7.29589	5.63337	8.58751	6.04355	9.44277	6.06983	7.3 ± 5.6	8.6 ± 6.0	9.4 ± 6.1	0.3811	0.22928	35.6188	91.6428
Wmd	104	Drier miombo woodland	351015	14	35.4	-	4.14284	-	39.4968	-	31.6797	6.5782	4.64201	7.22038	4.93118	6.98891	4.55858	6.6 ± 4.6	7.2 ± 4.9	7.0 ± 4.6	0.0884758	0.138341	84.6819	99.504
Wmr	105	Miombo woodland on hills and rocky outcrops	32757	13.2	24.1	-	23.9908	-	0	-	28.9744	8.81813	5.73833	8.53295	5.56712	8.48088	5.93652	8.8 ± 5.7	8.5 ± 5.6	8.5 ± 5.9	0	0	84.8497	98.3184
Wmw	103	Wetter miombo woodland	409393	8.3	27.5	-	16.8771	-	29.7807	-	27.5467	7.15461	4.96421	8.00075	5.15234	5.74892	3.45893	7.2 ± 5.0	8.0 ± 5.2	5.7 ± 3.5	0.283165	0.170448	85.8825	99.0404
Wn	29	North Zambezian undifferentiated woodland	61374	14.4	33.2	-	7.39942	-	66.2464	-	33.984	6.373	4.11475	6.09204	3.86536	4.08321	2.52861	6.4 ± 4.1	6.1 ± 3.9	4.1 ± 2.5	0.556485	0	82.4411	96.4992
Wo	30	Mopane woodland and scrub woodland	48321	28.1	71.2	-	23.593	-	-	-	73.1301	6.53979	5.5218	7.9136	7.1585	13.3855	6.82574	6.5 ± 5.5	7.9 ± 7.2	13.4 ± 6.8	1.23975	0.248796	87.1851	97.8856
Wv	57	Vitex-Phyllanthus-Sapium-Terminalia and Terminalia glaucescens woodland	3398	36.9	41.5	-	-	-	-	41.4779	-	6.19786	5.24426	5.86412	5.24434	5.86412	5.24434	6.2 ± 5.2	5.9 ± 5.2	5.9 ± 5.2	0	0	41.3188	87.6142
Wy	34	Zambezian chipya woodland	18175	2.4	24.5	-	-	-	-	-	24.5659	5.79762	4.57469	10.617	8.3976	3.86819	3.06197	5.8 ± 4.6	10.6 ± 8.4	3.9 ± 3.1	0.421762	1.05349	45.559	89.9551
Wmd/Wn	206	Transitional zone of drier miombo woodland and North Zambezian Undifferentiated woodland	12842	33.2	55.1	-	-	-	55.1407	-	-	7.34822	5.47342	9.39919	6.76943	10.2925	6.89534	7.3 ± 5.5	9.4 ± 6.8	10.3 ± 6.9	0.53793	0.374713	58.2933	95.8031
		Bushland, thickets and wooded grassland	876984	11.351	20.4807
Bd	18	Somalia-Masai Acacia-Commiphora deciduous bushland and thicket	319876	11.4	17.7	15.4939	-	-	20.8076	43.2243	-	5.66046	4.25749	11.5007	6.83457	14.1431	4.27174	5.7 ± 4.3	11.5 ± 6.8	14.1 ± 4.3	1.99239	1.37175	69.1998	77.4804
Bds	109	Acacia-Commiphora stunted bushland	124763	2.1	6.9	6.88581	-	-	7.22892	29.7872	-	6.69659	5.39059	8.77992	7.47392	2.68567	2.25037	6.7 ± 5.4	8.8 ± 7.5	2.7 ± 2.3	0.74406	0.386475	46.8947	66.0404
Bdw	111	Acacia-Commiphora deciduous wooded grassland	36812	22.9	30.1	-	-	-	30.1054	-	-	8.53787	6.7784	7.72851	5.25644	8.1156	5.80188	8.5 ± 6.8	7.7 ± 5.3	8.1 ± 5.8	0.0622968	0.119403	55.7486	83.5762
Bdw/Wc/g	331	Catena of Acacia-Commiphora deciduous wooded grassland, Combretum wooded grassland and edaphic grassland on drainage-impeded or seasonally flooded soils	57500	11.8	24.6	8.82566	-	-	25.9783	-	-	7.71578	5.38473	9.93715	6.14955	9.93715	6.66132	7.7 ± 5.4	9.9 ± 6.1	9.9 ± 6.7	0.412532	0.412532	62.3723	89.2871
Be	19	Evergreen and semi-evergreen bushland and thicket	81639	8.5	13.5	13.7764	-	5.47945	18.4538	12.2112	-	6.7141	5.04747	5.8243	3.94167	6.7141	3.91193	6.7 ± 5.0	5.8 ± 3.9	6.7 ± 3.9	0	0.176287	90.4272	96.33
bi	50	Itigi thicket	6498	7.9	16.7	-	-	-	1.05495	-	76.2275	3.06	0	3.06	0	2.95963	0.100372	3.1 ± 0.0	3.1 ± 0.0	3.0 ± 0.1	-	-	18.5872	24.7955
L	38	Lowland bamboo	1418	1.1	33.3	-	-	-	-	33.2953	-	6.25	3.06821	6.25	1.81818	1.02272	0.624992	6.3 ± 3.1	6.3 ± 1.8	1.0 ± 0.6	1.70369	0	4.83357	71.3812
P	40	Palm wooded grassland	5599	10.4	13.2	6.28272	0.340716	0	-	17.6638	24.2165	4.57686	3.42545	2.99361	0	2.99361	0	4.6 ± 3.4	3.0 ± 0.0	3.0 ± 0.0	0.462203	0.462203	27.3122	76.3624
T/g	249	Bush groups, typically around termitaria, within grassy drainage zones	18195	17.2	42.6	-	-	-	-	-	42.6332	3.69901	0	3.69901	0	3.69901	0	3.7 ± 0.0	3.7 ± 0.0	3.7 ± 0.0	0	0	55.476	70.5579
Wb	23	Butyrospermum wooded grassland	25690	0.7	3.9	-	-	-	-	3.8888	-	7.28556	5.89904	1.87811	1.55669	0.954811	0.652294	7.3 ± 5.9	1.9 ± 1.6	1.0 ± 0.7	1.07318	0.916666	6.84739	93.4895
wd	45	Edaphic wooded grassland on drainage-impeded or seasonally flooded soils	35983	14.5	21.3	10.6236	4.8488	-	69.6718	27.0351	0	8.022	6.08582	15.7849	10.3172	18.1711	10.5081	8.0 ± 6.1	15.8 ± 10.3	18.2 ± 10.5	1.66766	1.27558	67.6813	89.9315
We	25	Upland Acacia wooded grassland	10819	17.6	26.7	12.4418	-	-	-	-	-	7.97232	6.43803	12.8309	10.3189	21.1943	5.09925	8.0 ± 6.4	12.8 ± 10.3	21.2 ± 5.1	2.05374	0.754672	69.6688	91.1024
Wk/g	248	Zambezian Kalahari woodlands within edaphic grassland on drainage-impeded or seasonally flooded soils	8738	4.8	69.6	-	-	-	-	-	69.5958	1.92059	0.484726	1.92059	0	1.92059	0	1.9 ± 0.5	1.9 ± 0.0	1.9 ± 0.0	0	0	31.4	94.0635
Wmd/Bd	303	Transitional zone of drier miombo woodland and Somalia-Masai Acacia-Commiphora deciduous bushland and thicket	17081	21.8	35.7	-	-	-	35.6743	-	-	8.87857	6.81291	11.0532	8.36692	9.72189	9.39026	8.9 ± 6.8	11.1 ± 8.4	9.7 ± 9.4	0.123783	0.319193	35.9358	81.0917
Wn/g	204	Catena of North Zambezian Undifferentiated woodland and edaphic grassland on drainage-impeded or seasonally flooded soils	126373	17.9	35.1	-	-	-	35.1	-	0	5.85764	3.99932	7.40454	4.94894	5.70544	3.55045	5.9 ± 4.0	7.4 ± 4.9	5.7 ± 3.6	0	0.386792	80.1761	94.6959
		Highland vegetation	7368	42.6247	84.486
A	35	afroalpine vegetation	688	79.6	79.6	42.7562	-	92	100	99.1453	-	7.00934	6.07478	6.54205	5.14019	6.54205	5.14019	7.0 ± 6.1	6.5 ± 5.1	6.5 ± 5.1	0	0	100	99.3514
Ad	54	Afromontane desert	185	99.6	100	100	-	-	100	-	-	12.3894	10.6194	12.3894	10.6194	12.3894	10.6194	12.4 ± 10.6	12.4 ± 10.6	12.4 ± 10.6	0	0	100	100
B	36	afromontane bamboo	4218	16.7	80.6	80.3024	-	36.9048	100	96.6527	-	6.27599	4.72591	6.27599	4.68808	2.79774	2.26842	6.3 ± 4.7	6.3 ± 4.7	2.8 ± 2.3	0.735993	0	61.4595	99.8294
E	37	Montane Ericaceous belt	2222	76.7	91.7	84.7767	100	100	100	99.6146	-	7.28716	5.69986	7.28716	5.84415	8.65801	6.34921	7.3 ± 5.7	7.3 ± 5.8	8.7 ± 6.3	0.240506	0	94.6214	99.8511
E/Fc	237	Mosaic of Montane Ericaceous belt and Single-dominant Widdringtonia whytei forest	55	0	100	-	100	-	-	-	-	5.8824	2.38419e-07	5.8824	2.38419e-07	n.a.	n.a.	5.9 ± 0.0	5.9 ± 0.0	n.a.	n.a.	0	14.4	100
		Arid zone vegetation	46972	0.680712	1.21696
D	20	Desert	10988	1.6	1.6	1.57068	-	-	-	-	-	8.7572	5.13919	4.87337	3.01262	4.87337	3.01262	8.8 ± 5.1	4.9 ± 3.0	4.9 ± 3.0	0.755729	0.755729	4.78421	5.23195
S	22	Somalia-Masai semi-desert grassland and shrubland	35984	0.4	1.1	1.1	-	-	-	-	-	8.69447	5.21312	7.50254	2.82468	10.1158	2.25348	8.7 ± 5.2	7.5 ± 2.8	10.1 ± 2.3	0.272644	0.228641	7.61003	38.2703
		Grasslands and herbaceous	266954	11.6508	31.3676
G	21	Climatic grasslands	1190	42.3	48.4	18.3884	-	-	-	63.1472	-	9.35994	8.12113	20.5092	0	20.5092	0	9.4 ± 8.1	20.5 ± 0.0	20.5 ± 0.0	1.37287	1.37287	49.5289	72.4822
g/X	247	Edaphic grassland on drainage-impeded, seasonally flooded soils or freshwater swamp	233393	11.5	31.2	3.9211	5.26638	16.1759	31.8535	7.11855	38.1253	6.91364	5.31271	11.5979	6.91731	13.4617	8.81766	6.9 ± 5.3	11.6 ± 6.9	13.5 ± 8.8	1.23253	0.88171	83.413	93.2806
gm/F	341	Afromontane forest – grasslands mosaic	17184	5.7	17.5	-	61.04	-	7.58476	-	24.2857	6.76392	4.99086	3.88387	3.29754	17.4211	4.87828	6.8 ± 5.0	3.9 ± 3.3	17.4 ± 4.9	2.13534	0.577065	7.88561	97.4855
gv	46	Edaphic grassland on volcanic soils	15187	18.3	48.3	0	-	-	48.7679	-	-	8.72902	6.3629	13.2587	3.66647	13.4506	3.47463	8.7 ± 6.4	13.3 ± 3.7	13.5 ± 3.5	0.742045	0.711894	31.1417	80.364

## Sheet: Zonal stats - priorities
Table S1c. Conservation risk of the PNVs
Classification of the PNVs in three categories of conservation risk based on all protected areas (C1) and the PA1 protected areas only (C2). PNVs with an conservation risk index (CRI) > 10 and human influence (HI) > 50 were classified as critically endangered (CR). PNVs with a CRI > 4 and HI > 40 were classified as endangered (EN). PNVs with a CRI > 2 and HI > 20 were classified as vulnerable. Th…
		Conservation priority
Code	PNV	C1	C2	H1	H2
	Forests
Fa	Afromontane rain forest	VU	EN		VU
Fb	Afromontane undifferentiated forest		EN		VU
Fd	Single-dominant Hagenia abyssinica forest
Fe	Afromontane moist transitional forest	CR	CR	VU	VU
Ff	Lake Victoria transitional rain forest	CR	CR	VU	CR
Fg	Zanzibar-Inhambane transitional rain forest		VU
Fh	Afromontane dry transitional forest	EN	CR	VU	VU
Fi	Lake Victoria drier peripheral semi-evergreen Guineo-Congolian rain forest	EN	CR	VU	VU
Fm	Zambezian dry evergreen forest
Fn	Zambezian dry deciduous forest and scrub forest		VU
Fo	Zanzibar-Inhambane lowland rain forest	VU	VU
	Open forest and Woodlands
CM	Coastal mosaic	VU	EN
M	Mangrove		VU
Wcd	Dry combretum wooded grassland	VU	EN	VU	VU
Wcm	Moist combretum wooded grassland	CR	CR	VU	EN
Wk	Zambezian Kalahari woodland		VU
Wmd	Drier miombo woodland
Wmr	Miombo woodland on hills and rocky outcrops		VU
Wmw	Wetter miombo woodland		VU
Wn	North Zambezian undifferentiated woodland		VU
Wo	Mopane woodland and scrub woodland
Wv	Vitex-Phyllanthus-Sapium-Terminalia and Terminalia glaucescens woodland
Wy	Zambezian chipya woodland		VU
Wmd/Wn	Transitional zone of drier miombo woodland and North Zambezian Undifferentiated woodland
	Bushland, thickets and wooded grassland
Bd	Somalia-Masai Acacia-Commiphora deciduous bushland and thicket		VU
Bds	Acacia-Commiphora stunted bushland	VU	VU
Bdw	Acacia-Commiphora deciduous wooded grassland		VU
Bdw/Wc/g	Catena of Acacia-Commiphora deciduous wooded grassland, Combretum wooded grassland and edaphic grassland on drainage-impeded or seasonally flooded soils		VU
Be	Evergreen and semi-evergreen bushland and thicket	EN	EN	VU	VU
bi	Itigi thicket		VU
L	Lowland bamboo		CR		VU
P	Palm wooded grassland	EN	EN	VU	VU
T/g	Bush groups, typically around termitaria, within grassy drainage zones
Wb	Butyrospermum wooded grassland	CR	CR	VU	VU
wd	Edaphic wooded grassland on drainage-impeded or seasonally flooded soils	VU	VU
We	Upland Acacia wooded grassland		VU
Wk/g	Zambezian Kalahari woodlands within edaphic grassland on drainage-impeded or seasonally flooded soils
Wmd/Bd	Transitional zone of drier miombo woodland and Somalia-Masai Acacia-Commiphora deciduous bushland and thicket
Wn/g	Catena of North Zambezian Undifferentiated woodland and edaphic grassland on drainage-impeded or seasonally flooded soils
	Highland vegetation
A	afroalpine vegetation
Ad	Afromontane desert
B	afromontane bamboo		VU
E	Montane Ericaceous belt
E/Fc	Mosaic of Montane Ericaceous belt and Single-dominant Widdringtonia whytei forest
	Arid zone vegetation
D	Desert
S	Somalia-Masai semi-desert grassland and shrubland
	Grasslands and herbaceous
G	Climatic grasslands
g/X	Edaphic grassland on drainage-impeded, seasonally flooded soils or freshwater swamp		VU
gm/F	Afromontane forest – grasslands mosaic	VU	VU
gv	Edaphic grassland on volcanic soils

## Sheet: S4C - environmental variables
Table S1C. Environmental variables used to compute the environmental representativiness
Environmental variables used to compute the environmental representativeness. The bioclimatic variables (bioclim 1 - 19) were downloaded from http://www.worldclim.org. The aridity index layer was obtained from http://csi.cgiar.org/aridity/. The terrain wetness index was computed using the r.topidx module for GRASS GIS, using the digital elevation model (DEM; version 4) downloaded from http://srtm…
Description
Bioclim 1 - Annual Mean Temperature
Bioclim 2 - Mean Diurnal Range (Mean of monthly (max temp - min temp))
Bioclim 3 - Isothermality (BIO2/BIO7) (* 100)
Bioclim 4 - Temperature Seasonality (standard deviation *100)
Bioclim 5 - Max Temperature of Warmest Month
Bioclim 6 - Min Temperature of Coldest Month
Bioclim 7 - Temperature Annual Range (BIO5-BIO6)
Bioclim 8 - Mean Temperature of Wettest Quarter
Bioclim 9 - Mean Temperature of Driest Quarter
Bioclim 10 - Mean Temperature of Warmest Quarter
Bioclim 11 - Mean Temperature of Coldest Quarter
Bioclim 12 - Annual Precipitation
Bioclim 13 - Precipitation of Wettest Month
Bioclim 14 - Precipitation of Driest Month
Bioclim 15 - Precipitation Seasonality (Coefficient of Variation)
Bioclim 16 - Precipitation of Wettest Quarter
Bioclim 17 - Precipitation of Driest Quarter
Bioclim 18 - Precipitation of Warmest Quarter
Bioclim 19 - Precipitation of Coldest Quarter
Aridity index (mean annual precipitation / mean annual evapotranspiration)
River density - km/km2
Terrain wetness index
CGIAR-CSI SRTM 90m digital elevation model (DEM)
[1] De Wit M, Stankiewicz J (2006) Changes in Surface Water Supply Across Africa with Predicted Climate Change. Science 311: 1917–1921.
